# Supplementary material for: Calculation of the contribution rate of China’s hydraulic science and technology based on a feedforward neural network
Source: PLoS One. 2019 Sep 11;14(9):e0222091. doi: 10.1371/journal.pone.0222091 (PMC6738597; doi:10.1371/journal.pone.0222091)
Supplement: S3 File — (XLSX) [file pone.0222091.s003.xlsx]

## Sheet: CD production function
Results of the contribution rate by CD production function
Year	α	β	EK	EL	ES	EA	TFP
1981	0.848	0.239	0.14	0.052	0.376	0.432	0.808
1982	0.826	0.236	0.299	0.056	0.242	0.403	0.645
1983	0.815	0.264	0.359	0.068	0.202	0.371	0.573
1984	0.817	0.241	0.354	0.08	0.227	0.339	0.566
1985	0.837	0.228	0.412	0.094	0.197	0.297	0.494
1986	0.837	0.219	0.41	0.111	0.242	0.237	0.479
1987	0.857	0.217	0.462	0.116	0.259	0.163	0.422
1988	0.824	0.234	0.388	0.099	0.38	0.133	0.513
1989	0.856	0.26	0.52	0.08	0.283	0.117	0.399
1990	0.848	0.242	0.587	0.073	0.243	0.097	0.34
1991	0.857	0.253	0.58	0.076	0.251	0.093	0.344
1992	0.844	0.253	0.592	0.071	0.234	0.103	0.337
1993	0.843	0.234	0.608	0.097	0.171	0.124	0.295
1994	0.867	0.257	0.586	0.11	0.187	0.117	0.304
1995	0.829	0.246	0.543	0.118	0.244	0.094	0.338
1996	0.826	0.264	0.554	0.119	0.234	0.093	0.327
1997	0.832	0.206	0.55	0.122	0.217	0.111	0.328
1998	0.838	0.223	0.591	0.082	0.24	0.087	0.327
1999	0.822	0.23	0.559	0.097	0.243	0.101	0.344
2000	0.84	0.217	0.57	0.126	0.213	0.091	0.304
2001	0.871	0.222	0.501	0.123	0.275	0.101	0.376
2002	0.864	0.226	0.464	0.117	0.307	0.112	0.419
2003	0.822	0.276	0.511	0.132	0.254	0.103	0.357
2004	0.82	0.232	0.492	0.115	0.289	0.104	0.393
2005	0.814	0.208	0.433	0.126	0.325	0.116	0.441
2006	0.832	0.24	0.429	0.124	0.308	0.138	0.447
2007	0.847	0.238	0.505	0.086	0.262	0.147	0.409
2008	0.855	0.262	0.549	0.059	0.219	0.173	0.392
2009	0.85	0.256	0.544	0.055	0.265	0.136	0.401
2010	0.846	0.27	0.502	0.055	0.282	0.161	0.443
2011	0.815	0.263	0.484	0.055	0.271	0.19	0.461
2012	0.838	0.261	0.433	0.063	0.31	0.194	0.504
2013	0.843	0.233	0.397	0.074	0.334	0.195	0.529
2014	0.844	0.271	0.377	0.08	0.358	0.185	0.543
2015	0.832	0.224	0.366	0.098	0.334	0.202	0.536
2016	0.814	0.321	0.371	0.072	0.33	0.227	0.557

## Sheet: CES production function
Results of the contribution rate by CES production function
Year	δ	m	ρ	EK	EL	ES	EA	TFP
1981	0.772	1.436	-0.015	0.426	0.076	0.335	0.164	0.499
1982	0.813	1.388	0.014	0.432	0.073	0.292	0.204	0.496
1983	0.8	1.397	-0.038	0.449	0.08	0.283	0.189	0.472
1984	0.803	1.287	-0.018	0.438	0.073	0.267	0.223	0.49
1985	0.805	1.116	0.003	0.476	0.081	0.237	0.207	0.444
1986	0.775	1.169	-0.054	0.485	0.103	0.188	0.225	0.413
1987	0.775	1.054	-0.046	0.516	0.101	0.189	0.196	0.385
1988	0.846	1.033	0.033	0.535	0.102	0.169	0.196	0.365
1989	0.892	1.007	-0.045	0.517	0.093	0.172	0.219	0.391
1990	0.819	1.003	0.005	0.517	0.089	0.163	0.233	0.396
1991	0.839	1.015	-0.03	0.495	0.082	0.183	0.242	0.425
1992	0.824	1.003	0.05	0.521	0.084	0.164	0.232	0.396
1993	0.851	1.007	0.056	0.536	0.091	0.172	0.202	0.374
1994	0.815	1.009	0.045	0.523	0.104	0.176	0.199	0.375
1995	0.85	1.003	0.076	0.501	0.111	0.18	0.209	0.389
1996	0.763	1.004	-0.007	0.519	0.119	0.173	0.191	0.364
1997	0.859	1.006	0.069	0.536	0.123	0.176	0.166	0.342
1998	0.859	1.217	-0.078	0.542	0.101	0.189	0.17	0.359
1999	0.788	1.004	-0.051	0.536	0.103	0.184	0.178	0.362
2000	0.801	1.008	0.08	0.529	0.123	0.186	0.163	0.349
2001	0.866	1.136	0.078	0.514	0.12	0.206	0.161	0.367
2002	0.908	1.169	0.022	0.538	0.126	0.211	0.127	0.338
2003	0.841	1.226	0.062	0.508	0.123	0.222	0.149	0.371
2004	0.827	1.119	0.059	0.488	0.121	0.205	0.187	0.392
2005	0.883	1.154	0.046	0.457	0.125	0.203	0.217	0.42
2006	0.823	1.117	-0.089	0.498	0.127	0.192	0.184	0.376
2007	0.789	1.13	0.009	0.519	0.095	0.191	0.196	0.387
2008	0.851	0.812	-0.045	0.555	0.092	-0.124	0.478	0.354
2009	0.828	0.844	-0.073	0.647	0.082	-0.101	0.373	0.272
2010	0.866	0.902	-0.049	0.729	0.063	-0.054	0.264	0.21
2011	0.798	0.911	0.038	0.7	0.062	-0.035	0.274	0.239
2012	0.732	0.971	0.025	0.54	0.071	-0.015	0.406	0.391
2013	0.846	1.001	-0.089	0.518	0.081	0.101	0.302	0.403
2014	0.862	1.122	0.071	0.425	0.074	0.263	0.24	0.503
2015	0.759	1.022	-0.058	0.39	0.082	0.149	0.38	0.529
2016	0.728	1.097	-0.048	0.381	0.071	0.169	0.381	0.55
